# Supplementary material for: In Vitro Evaluation of Iraqi Kurdistan Tomato Accessions Under Drought Stress Conditions Using Polyethylene Glycol-6000
Source: Life (Basel). 2024 Nov 18;14(11):1502. doi: 10.3390/life14111502 (PMC11595924; doi:10.3390/life14111502)
Supplement: Supplementary file 1 [file life-14-01502-s001.zip]

Archive with 1 entries (1 files):
- life-3304721-supplementary.pdf
